# Supplementary material for: Circulating GDF15 and HbA1c Response to Add-On Exenatide Therapy in Type 2 Diabetes: A Post Hoc Analysis from a Multicenter Trial
Source: Biomedicines. 2026 Mar 3;14(3):572. doi: 10.3390/biomedicines14030572 (PMC13024465; doi:10.3390/biomedicines14030572)
Supplement: Supplementary file 1 [file biomedicines-14-00572-s001.zip]

Archive with 1 entries (1 files):
- biomedicines-4111439-supplementary.pdf
